# Supplementary material for: Discovery and Early Optimization of 1H-Indole-2-carboxamides with Anti-Trypanosoma cruzi Activity
Source: J Med Chem. 2025 Mar 31;68(7):7313–40. doi: 10.1021/acs.jmedchem.4c02942 (PMC11998015; doi:10.1021/acs.jmedchem.4c02942)
Supplement: Supplementary file 2 — jm4c02942_si_002.csv [file jm4c02942_si_002.csv]

SMILES	Compound	T. cruzi Tulahuen C4 (LacZ) IC50 n1	T. cruzi Tulahuen C4 (LacZ) IC50 n2	T. cruzi Tulahuen C4 (LacZ) IC50 Average	T. cruzi Tulahuen C4 (LacZ) IC50 SD	T. cruzi Tulahuen C4 (LacZ) pEC50 n1	T. cruzi Tulahuen C4 (LacZ) pEC50 n2	T. cruzi Tulahuen C4 (LacZ) pEC50 Average	T. cruzi Tulahuen C4 (LacZ) pEC50 SD	HFF-1 CC50 n1	HFF-1 CC50 n2	HFF-1 CC50 Average	HFF-1 CC50 SD	HFF-1 pCC50 n1	HFF-1 pCC50 n2	HFF-1 pCC50 Average	HFF-1 pCC50 SD	HEPG-2 CC50 n1	HEPG-2 CC50 n2	HEPG-2 CC50 Average	HEPG-2 CC50 SD	HEPG-2 pCC50 n1	HEPG-2 pCC50 n2	HEPG-2 pCC50 Average	HEPG-2 pCC50 SD	PAMPA	elogD	Solubility pH7.4	MLM	HLM
CC1=C2C(NC(C(NCC3=CC=C(NS(C)(=O)=O)C=C3)=O)=C2)=CC(C)=C1	DNDI0002533276	5.50				5.3												>50				<4.3				3.4	3.7	ND	140.9	<23
O=C(NCCCN1N=CC=C1)C2=CC3=CC=C(C(C)C)C=C3N2	DNDI0002522558	5.41				5.3												>50				<4.3				13.1	3.9	ND	621.2	202.1
O=C(NCC1=CC=C(N2CCOCC2)C=C1)C3=CC4=CC(C)=CC=C4N3	DNDI0002864199	5.18				5.3												>50				<4.3				12.4	3.8	ND	130.0	81.9
Cc1ccc2c(c1)cc([nH]2)C(=O)NCc3ccc(cc3)NS(=O)(=O)C	1	1.34	5.40	2.69	2.87	5.9	5.3	5.6	0.30	60.49	61.08	60.78	0.42	4.2	4.2	4.2	0.00	64.00	58.81	61.35	2.60	4.2	4.2	4.2	0.02	4.2	3.0	8.0	34.0	20.0
Cc1ccc2c(c1)cc([nH]2)C(=O)NCc3ccc(nc3)N4CCOCC4	2	1.98	1.74	1.86	0.17	5.7	5.8	5.7	0.03	64.00	64.00	64.00	0.00	4.2	4.2	4.2	0.00	64.00	64.00	64.00	0.00	4.2	4.2	4.2	0.00	19.7	3.3	11.0	27.0	38.0
CS(=O)(=O)Nc1ccc(cc1)CNC(=O)c2cc3cc(ccc3[nH]2)C4CC4	3	0.68	0.73	0.70	0.04	6.2	6.1	6.2	0.02	64.00	64.00	64.00	0.00	4.2	4.2	4.2	0.00	64.00	64.00	64.00	0.00	4.2	4.2	4.2	0.00	0.4	3.4	<1	49.0	<12
O=C(NCc1ccc(N2CCOCC2)nc1)c3cc(cc(C4CC4)cc5)c5[nH]3	4	0.61	0.82	0.71	0.15	6.2	6.1	6.2	0.06	64.00	64.00	64.00	0.00	4.2	4.2	4.2	0.00	64.00	64.00	64.00	0.00	4.2	4.2	4.2	0.00	11.8	3.8	3.0	84.0	34.0
O=C(NCc1ccc(NS(C)(=O)=O)cc1)c2cc(cc(CC)cc3)c3[nH]2	5	4.20	3.90	4.05	0.21	5.4	5.4	5.4	0.02	64.00	64.00	64.00	0.00	4.2	4.2	4.2	0.00	64.00	64.00	64.00	0.00	4.2	4.2	4.2	0.00	0.3	3.0	1.0	90.0	53.0
COc1ccc2c(cc(C(NCc3ccc(NS(C)(=O)=O)cc3)=O)[nH]2)c1	6	3.44	4.54	3.95	0.78	5.5	5.3	5.4	0.06	64.00	64.00	64.00	0.00	4.2	4.2	4.2	0.00	64.00	64.00	64.00	0.00	4.2	4.2	4.2	0.00	4.3	2.0	3.0	20.0	38.0
COc1ccc2c(cc(C(NCc3cnc(N4CCOCC4)cc3)=O)[nH]2)c1	7	2.90	3.77	3.31	0.62	5.5	5.4	5.5	0.06	64.00	64.00	64.00	0.00	4.2	4.2	4.2	0.00	64.00	64.00	64.00	0.00	4.2	4.2	4.2	0.00	22.9	2.4	6.0	56.0	57.0
Fc1ccc([nH]c(C(NCc2ccc(NS(=O)(C)=O)cc2)=O)c3)c3c1	8	64.00	64.00	64.00	0.00	4.2	4.2	4.2	0.00	64.00	64.00	64.00	0.00	4.2	4.2	4.2	0.00	64.00	64.00	64.00	0.00	4.2	4.2	4.2	0.00	3.2	2.9	2.0	21.0	18.0
O=C(NCc1ccc(NS(=O)(C)=O)cc1)c2cc(cc(Cl)cc3)c3[nH]2	9	64.00	64.00	64.00	0.00	4.2	4.2	4.2	0.00	52.10	52.10	52.10	0.00	4.3	4.3	4.3	0.00	64.00	64.00	64.00	0.00	4.2	4.2	4.2	0.00	0.6	3.4	3.0	66.0	18.0
O=C(NCc1ccc(NS(=O)(C)=O)cc1)c2cc(cc(C(F)(F)F)cc3)c3[nH]2	10	59.64	61.44	60.53	1.27	4.2	4.2	4.2	0.01	64.00	64.00	64.00	0.00	4.2	4.2	4.2	0.00	64.00	64.00	64.00	0.00	4.2	4.2	4.2	0.00	0.7	3.7	1.0	22.0	32.0
O=C(c1cc(cc(S(=O)(C)=O)cc2)c2[nH]1)NCc3ccc(NS(C)(=O)=O)cc3	11	15.70	15.20	15.45	0.35	4.8	4.8	4.8	0.01	64.00	64.00	64.00	0.00	4.2	4.2	4.2	0.00	64.00	64.00	64.00	0.00	4.2	4.2	4.2	0.00	0.0	1.8	5.0	49.0	<12
O=C(c1cc(cc(S(=O)(C)=O)cc2)c2[nH]1)NCc3cnc(N4CCOCC4)cc3	12	28.40	27.80	28.10	0.42	4.5	4.6	4.6	0.00	64.00	64.00	64.00	0.00	4.2	4.2	4.2	0.00	64.00	64.00	64.00	0.00	4.2	4.2	4.2	0.00	0.8	2.1	17.0	20.0	21.0
O=C(NCc1cnc(N2CCOCC2)cc1)c3cc(cc(NS(C)(=O)=O)cc4)c4[nH]3	13	6.82	5.66	6.21	0.82	5.2	5.2	5.2	0.04	64.00	64.00	64.00	0.00	4.2	4.2	4.2	0.00	64.00	64.00	64.00	0.00	4.2	4.2	4.2	0.00	0.8	2.0	96.0	<12	31.0
Cc1c2c([nH]c(C(NCc3ccc(NS(=O)(C)=O)cc3)=O)c2)ccc1	14	2.36	2.62	2.49	0.18	5.6	5.6	5.6	0.02	60.56	61.09	60.82	0.37	4.2	4.2	4.2	0.00	64.00	64.00	64.00	0.00	4.2	4.2	4.2	0.00	4.5	3.0	17.0	42.0	23.0
Cc1cc(c2cc1)[nH]c(C(NCc3ccc(NS(C)(=O)=O)cc3)=O)c2	15	14.90	12.60	13.70	1.63	4.8	4.9	4.9	0.04	64.00	64.00	64.00	0.00	4.2	4.2	4.2	0.00	64.00	64.00	64.00	0.00	4.2	4.2	4.2	0.00	4.2	2.6	4.0	35.0	22.0
O=C(NCc1ccc(NS(C)(=O)=O)cc1)c2cc(cccc3C)c3[nH]2	16	18.80	24.20	21.33	3.82	4.7	4.6	4.7	0.05	64.00	64.00	64.00	0.00	4.2	4.2	4.2	0.00	64.00	64.00	64.00	0.00	4.2	4.2	4.2	0.00	9.1	2.6	3.0	57.0	11.0
Cc1cc(C)c([nH]c(C(NCc2ccc(NS(=O)(C)=O)cc2)=O)c3)c3c1	17	5.98	5.21	5.58	0.54	5.2	5.3	5.3	0.03	64.00	64.00	64.00	0.00	4.2	4.2	4.2	0.00	64.00	64.00	64.00	0.00	4.2	4.2	4.2	0.00	0.5	3.9	21.0	32.0	40.0
Cc1ccc([nH]c(C(NCc2ccc(NS(=O)(C)=O)cc2)=O)c3Cl)c3c1	18	6.02	5.24	5.62	0.55	5.2	5.3	5.3	0.03	64.00	64.00	64.00	0.00	4.2	4.2	4.2	0.00	64.00	64.00	64.00	0.00	4.2	4.2	4.2	0.00	0.2	4.2	3.0	25.0	<12
Cc1ccc([nH]c(C(NCc2ccc(NS(=O)(C)=O)cc2)=O)c3C)c3c1	19	3.66	3.72	3.69	0.04	5.4	5.4	5.4	0.00	64.00	64.00	64.00	0.00	4.2	4.2	4.2	0.00	64.00	64.00	64.00	0.00	4.2	4.2	4.2	0.00	1.7	3.9	10.0	31.0	<12
Cc1cc(F)c([nH]c(C(NCc2ccc(NS(=O)(C)=O)cc2)=O)c3)c3c1	20	14.80	16.60	15.67	1.27	4.8	4.8	4.8	0.02	64.00	64.00	64.00	0.00	4.2	4.2	4.2	0.00	64.00	64.00	64.00	0.00	4.2	4.2	4.2	0.00	0.7	3.3	1.0	54.0	68.0
Cc1c2c([nH]c(C(NCc3cnc(N4CCOCC4)cc3)=O)c2)ccc1	21	3.90	2.80	3.30	0.78	5.4	5.6	5.5	0.07	64.00	64.00	64.00	0.00	4.2	4.2	4.2	0.00	64.00	64.00	64.00	0.00	4.2	4.2	4.2	0.00	4.9	2.9	0.0	38.0	48.0
O=C(NCc1cnc(N2CCOCC2)cc1)c3cc(ccc(C)c4)c4[nH]3	22	1.44	1.58	1.51	0.10	5.8	5.8	5.8	0.02	64.00	64.00	64.00	0.00	4.2	4.2	4.2	0.00	64.00	64.00	64.00	0.00	4.2	4.2	4.2	0.00	26.5	2.9	6.0	38.0	48.0
O=C(NCc1cnc(N2CCOCC2)cc1)c3cc(cccc4C)c4[nH]3	23	5.40	6.20	5.79	0.57	5.3	5.2	5.2	0.03	64.00	64.00	64.00	0.00	4.2	4.2	4.2	0.00	64.00	64.00	64.00	0.00	4.2	4.2	4.2	0.00	23.3	2.9	10.0	76.0	28.0
Cc1cc(C)c([nH]c(C(NCc2cnc(N3CCOCC3)cc2)=O)c4)c4c1	24	0.25	0.34	0.29	0.06	6.6	6.5	6.5	0.07	57.21	52.34	54.72	3.44	4.2	4.3	4.3	0.02	28.07	41.36	34.07	6.64	4.6	4.4	4.5	0.08	12.1	3.8	1.0	60.0	<12
Cc1ccc([nH]c(C(NCc2cnc(N3CCOCC3)cc2)=O)c4Cl)c4c1	25	20.21	19.44	19.82	0.54	4.7	4.7	4.7	0.01	64.00	64.00	64.00	0.00	4.2	4.2	4.2	0.00	64.00	64.00	64.00	0.00	4.2	4.2	4.2	0.00	5.9	4.5	4.0	52.0	20.0
Cc1ccc([nH]c(C(NCc2cnc(N3CCOCC3)cc2)=O)c4C)c4c1	26	10.34	8.56	9.41	1.26	5.0	5.1	5.0	0.04	64.00	64.00	64.00	0.00	4.2	4.2	4.2	0.00	64.00	64.00	64.00	0.00	4.2	4.2	4.2	0.00	3.3	4.2	6.0	36.0	36.0
Cc1cc(F)c([nH]c(C(NCc2ccc(N3CCOCC3)nc2)=O)c4)c4c1	27	16.10	17.00	16.54	0.64	4.8	4.8	4.8	0.01	20.20	23.60	21.83	2.40	4.7	4.6	4.7	0.03	28.86	35.42	31.97	3.28	4.5	4.5	4.5	0.04	9.7	3.6	4.0	20.0	22.0
O=C(NCc1ccc(NS(=O)(C)=O)cc1)c2cc(cccc3)c3cn2	28	64.00	64.00	64.00	0.00	4.2	4.2	4.2	0.00	64.00	64.00	64.00	0.00	4.2	4.2	4.2	0.00	64.00	64.00	64.00	0.00	4.2	4.2	4.2	0.00	5.1	2.7	14.0	26.0	21.0
O=C(NCc1cnc(N2CCOCC2)cc1)c3cc(cccc4)c4cn3	29	58.40	64.00	61.14	3.96	4.2	4.2	4.2	0.02	64.00	64.00	64.00	0.00	4.2	4.2	4.2	0.00	64.00	64.00	64.00	0.00	4.2	4.2	4.2	0.00	32.8	2.9	19.0	46.0	21.0
O=C(NCc1ccc(NS(=O)(C)=O)cc1)c2cc(nc(C(F)(F)F)cc3)c3[nH]2	30	64.00	64.00	64.00	0.00	4.2	4.2	4.2	0.00	64.00	64.00	64.00	0.00	4.2	4.2	4.2	0.00	64.00	64.00	64.00	0.00	4.2	4.2	4.2	0.00	0.8	3.1	6.0	25.0	23.0
C1COCCN1c(ccc2CNC(c(cc(c3ccc4C)c4)o3)=O)nc2	31	64.00	64.00	64.00	0.00	4.2	4.2	4.2	0.00	64.00	64.00	64.00	0.00	4.2	4.2	4.2	0.00	37.55	64.00	49.02	13.23	4.4	4.2	4.3	0.12	10.2	2.7	3.0	39.0	72.0
C1COCCN1c(ccc2CNC(c(nc(c3ccc4C)c4)[nH]3)=O)nc2	32	60.79	64.00	62.37	2.27	4.2	4.2	4.2	0.01	64.00	64.00	64.00	0.00	4.2	4.2	4.2	0.00	64.00	64.00	64.00	0.00	4.2	4.2	4.2	0.00	8.4	3.5	4.0	91.0	57.0
Cc1ccc(n(CC(NCc2ccc(NS(=O)(C)=O)cc2)=O)cc3)c3c1	33	11.51	9.88	10.66	1.15	4.9	5.0	5.0	0.03	64.00	64.00	64.00	0.00	4.2	4.2	4.2	0.00	64.00	64.00	64.00	0.00	4.2	4.2	4.2	0.00	6.4	2.8	26.0	52.0	65.0
Cc1cc(c2cc1)ccn2CC(=O)NCc3cnc(N4CCOCC4)cc3	34	7.34	6.23	6.76	0.78	5.1	5.2	5.2	0.04	64.00	64.00	64.00	0.00	4.2	4.2	4.2	0.00	64.00	64.00	64.00	0.00	4.2	4.2	4.2	0.00	16.0	3.2	27.0	382.0	30.0
C1COCCN1c(ccc2CNC(c(c(c3ccc4C)c4)c[nH]3)=O)nc2	35	64.00	64.00	64.00	0.00	4.2	4.2	4.2	0.00	64.00	64.00	64.00	0.00	4.2	4.2	4.2	0.00	39.56	23.22	30.31	8.17	4.4	4.6	4.5	0.12	6.4	2.8	5.0	28.0	29.0
Cc1ccc([nH]c(C(NCc2ccc(NS(CC)(=O)=O)cc2)=O)c3)c3c1	36	16.97	14.82	15.86	1.52	4.8	4.8	4.8	0.03	61.23	59.55	60.38	1.19	4.2	4.2	4.2	0.01	46.30	64.00	54.44	8.85	4.3	4.2	4.3	0.07	7.0	3.3	6.0	72.0	90.0
c1(C2CC2)ccc3c(cc(C(NCc4ccc(NS(=O)(=O)CC)cc4)=O)[nH]3)c1	37	0.16	0.12	0.14	0.03	6.8	6.9	6.9	0.06	64.00	64.00	64.00	0.00	4.2	4.2	4.2	0.00	64.00	64.00	64.00	0.00	4.2	4.2	4.2	0.00	0.3	3.8	2.0	39.0	28.0
Cc1ccc([nH]c(C(NCc2ccc(NS(C3CC3)(=O)=O)cc2)=O)c4)c4c1	38	13.41	11.45	12.39	1.39	4.9	4.9	4.9	0.03	64.00	64.00	64.00	0.00	4.2	4.2	4.2	0.00	64.00	64.00	64.00	0.00	4.2	4.2	4.2	0.00	8.4	3.4	2.0	84.0	128.0
O=C(NCc1ccc(NS(C2CC2)(=O)=O)cc1)c3cc(cc(C4CC4)cc5)c5[nH]3	39	0.64	0.77	0.70	0.09	6.2	6.1	6.2	0.04	64.00	64.00	64.00	0.00	4.2	4.2	4.2	0.00	37.32	40.73	38.99	1.71	4.4	4.4	4.4	0.02	1.8	3.7	4.0	140.0	41.0
O=C(NCc1ccc(NS(C(F)(F)F)(=O)=O)cc1)c2cc(cc(C)cc3)c3[nH]2	40	42.20	36.30	39.14	4.17	4.4	4.4	4.4	0.03	64.00	64.00	64.00	0.00	4.2	4.2	4.2	0.00	64.00	64.00	64.00	0.00	4.2	4.2	4.2	0.00	8.3	2.1	39.0	16.0	44.0
O=C(NCc1ccc(NS(C(F)(F)F)(=O)=O)cc1)c2cc(cc(C3CC3)cc4)c4[nH]2	41	5.00	5.20	5.10	0.14	5.3	5.3	5.3	0.01	41.20	36.30	38.67	3.46	4.4	4.4	4.4	0.03	64.00	64.00	64.00	0.00	4.2	4.2	4.2	0.00	7.1	2.5	40.0	13.0	<12
O=C(NCc1cccc(NS(=O)(C)=O)c1)c2cc(cc(C)cc3)c3[nH]2	42	4.00	3.20	3.58	0.57	5.4	5.5	5.4	0.05	64.00	64.00	64.00	0.00	4.2	4.2	4.2	0.00	64.00	64.00	64.00	0.00	4.2	4.2	4.2	0.00	4.1	2.7	6.0	98.0	53.0
O=C(NCc1ccc(S(=O)(NC)=O)cc1)c2cc(cc(C)cc3)c3[nH]2	43	12.40	14.70	13.50	1.63	4.9	4.8	4.9	0.04	64.00	64.00	64.00	0.00	4.2	4.2	4.2	0.00	64.00	64.00	64.00	0.00	4.2	4.2	4.2	0.00	2.4	3.0	4.0	47.0	60.0
O=C(NCc1ccc(S(NC)(=O)=O)cc1)c2[nH]c(ccc(C3CC3)c4)c4c2	44	13.71	10.39	11.94	2.35	4.9	5.0	4.9	0.06	64.00	64.00	64.00	0.00	4.2	4.2	4.2	0.00	64.00	64.00	64.00	0.00	4.2	4.2	4.2	0.00	2.6	3.5	1.0	76.0	20.0
Cc1ccc([nH]c(C(NCc2ccc(N(C)S(C)(=O)=O)cc2)=O)c3)c3c1	45	32.36	29.64	30.97	1.92	4.5	4.5	4.5	0.02	64.00	64.00	64.00	0.00	4.2	4.2	4.2	0.00	64.00	64.00	64.00	0.00	4.2	4.2	4.2	0.00	5.8	3.2	2.0	59.0	25.0
Cc1ccc([nH]c(C(NCc2cc(F)c(NS(C)(=O)=O)cc2)=O)c3)c3c1	46	6.26	5.79	6.02	0.33	5.2	5.2	5.2	0.02	60.31	64.00	62.13	2.61	4.2	4.2	4.2	0.01	64.00	64.00	64.00	0.00	4.2	4.2	4.2	0.00	6.8	3.0	9.0	68.0	29.0
O=C(NCc1cnc(NS(=O)(C)=O)cc1)c2[nH]c(ccc(C3CC3)c4)c4c2	47	11.33	9.33	10.28	1.41	4.9	5.0	5.0	0.04	64.00	64.00	64.00	0.00	4.2	4.2	4.2	0.00	64.00	64.00	64.00	0.00	4.2	4.2	4.2	0.00	3.4	2.9	9.0	18.0	8.0
O=C(NCc1ccc(S(C)(=O)=O)cc1)c2[nH]c(ccc(C3CC3)c4)c4c2	48	20.09	18.56	19.31	1.08	4.7	4.7	4.7	0.02	64.00	64.00	64.00	0.00	4.2	4.2	4.2	0.00	64.00	64.00	64.00	0.00	4.2	4.2	4.2	0.00	5.8	3.4	1.0	115.0	56.0
O=C(c1cc(cc(C2CC2)cc3)c3[nH]1)Nc4cccc(NS(=O)(C)=O)c4	49	13.40	11.18	12.24	1.57	4.9	5.0	4.9	0.04	64.00	64.00	64.00	0.00	4.2	4.2	4.2	0.00	14.51	15.99	15.23	0.74	4.8	4.8	4.8	0.02	2.0	3.8	<1	91.0	14.0
O=C(c1cc(cc(C2CC2)cc3)c3[nH]1)Nc4ccc(NS(=O)(C)=O)cc4	50	16.36	18.68	17.48	1.64	4.8	4.7	4.8	0.03	64.00	64.00	64.00	0.00	4.2	4.2	4.2	0.00	64.00	64.00	64.00	0.00	4.2	4.2	4.2	0.00	0.2	3.7	1.0	114.0	26.0
Cc1ccc([nH]c(C(NC2CCN(S(=O)(C)=O)CC2)=O)c3)c3c1	51	12.25	12.98	12.61	0.52	4.9	4.9	4.9	0.01	64.00	64.00	64.00	0.00	4.2	4.2	4.2	0.00	64.00	64.00	64.00	0.00	4.2	4.2	4.2	0.00	12.2	2.8	7.0	25.0	41.0
O=C(NCc1ccc(N2CCNCC2)nc1)c3cc(cc(C)cc4)c4[nH]3	52	9.20	10.40	9.78	0.85	5.0	5.0	5.0	0.03	8.30	10.20	9.20	1.34	5.1	5.0	5.0	0.04	27.18	27.85	27.51	0.34	4.6	4.6	4.6	0.01	0.8	3.5	30.0	72.0	21.0
O=C(NCc1cnc(N2CCN(C)CC2)cc1)c3cc(cc(C)cc4)c4[nH]3	53	20.36	23.65	21.94	2.33	4.7	4.6	4.7	0.03	64.00	64.00	64.00	0.00	4.2	4.2	4.2	0.00	58.87	57.24	58.05	0.81	4.2	4.2	4.2	0.01	6.2	3.3	121.0	90.0	58.0
O=C(NCc1cnc(N2CCC(OC)CC2)cc1)c3cc(cc(C)cc4)c4[nH]3	54	11.60	16.70	13.92	3.61	4.9	4.8	4.9	0.08	29.70	36.60	32.97	4.88	4.5	4.4	4.5	0.05	64.00	64.00	64.00	0.00	4.2	4.2	4.2	0.00	15.3	3.6	7.0	164.0	280.0
Cc1ccc([nH]c(C(NCc2cnc(N3CCC(F)(F)CC3)cc2)=O)c4)c4c1	55	14.30	16.30	15.27	1.41	4.8	4.8	4.8	0.03	64.00	64.00	64.00	0.00	4.2	4.2	4.2	0.00	64.00	64.00	64.00	0.00	4.2	4.2	4.2	0.00	4.8	3.7	2.0	174.0	80.0
C1CS(CCN1c(ccc2CNC(c(cc(c3ccc4C)c4)[nH]3)=O)nc2)(=O)=O	56	0.34	0.37	0.35	0.02	6.5	6.4	6.5	0.02	64.00	64.00	64.00	0.00	4.2	4.2	4.2	0.00	64.00	64.00	64.00	0.00	4.2	4.2	4.2	0.00	6.5	3.0	4.0	53.0	26.0
O=C(NCc1cnc(N2C(C)COCC2)cc1)c3cc(cc(C)cc4)c4[nH]3	57	9.07	8.71	8.89	0.25	5.0	5.1	5.1	0.01	42.25	40.18	41.20	1.46	4.4	4.4	4.4	0.01	52.41	51.45	51.93	0.48	4.3	4.3	4.3	0.00	31.2	3.6	25.0	56.0	47.0
O=C(NCc1cnc(N2CC(CC3)OC23)cc1)c4cc(cc(C)cc5)c5[nH]4	58	9.12	10.73	9.89	1.14	5.0	5.0	5.0	0.04	64.00	64.00	64.00	0.00	4.2	4.2	4.2	0.00	64.00	64.00	64.00	0.00	4.2	4.2	4.2	0.00	30.5	3.2	47.0	99.0	52.0
Cc1ccc([nH]c(C(NCc2cc(F)c(N3CCOCC3)cc2)=O)c4)c4c1	59	8.16	9.23	8.68	0.76	5.1	5.0	5.1	0.03	64.00	64.00	64.00	0.00	4.2	4.2	4.2	0.00	64.00	64.00	64.00	0.00	4.2	4.2	4.2	0.00	9.3	3.9	3.0	83.0	45.0
Cc1ccc([nH]c(C(=O)NCc2cc(C)c(N3CCOCC3)nc2)c4)c4c1	60	7.02	6.35	6.68	0.47	5.2	5.2	5.2	0.02	64.00	64.00	64.00	0.00	4.2	4.2	4.2	0.00	64.00	64.00	64.00	0.00	4.2	4.2	4.2	0.00	31.9	3.7	35.0	115.0	50.0
C1COCCN1c(ccc2CNC(c(cc(c3ccc4C)c4)[nH]3)=O)cn2	61	4.11	3.60	3.85	0.36	5.4	5.4	5.4	0.03	48.67	31.65	39.25	12.03	4.3	4.5	4.4	0.09	62.11	64.00	63.05	0.95	4.2	4.2	4.2	0.01	13.4	3.5	2.0	45.0	35.0
[nH]1c2c(cc1C(NCc(cnc3N(C4)CCOC4)cn3)=O)cc(C)cc2	62	8.44	8.30	8.37	0.10	5.1	5.1	5.1	0.00	64.00	64.00	64.00	0.00	4.2	4.2	4.2	0.00	64.00	64.00	64.00	0.00	4.2	4.2	4.2	0.00	16.0	3.4	5.0	22.0	38.0
C1COCCN1c(cccc2CNC(c(cc(c3ccc4C)c4)[nH]3)=O)n2	63	64.00	64.00	64.00	0.00	4.2	4.2	4.2	0.00	64.00	64.00	64.00	0.00	4.2	4.2	4.2	0.00	64.00	64.00	64.00	0.00	4.2	4.2	4.2	0.00	1.1	3.7	5.0	209.0	75.0
C1COCCN1Cc(ccc2CNC(c(cc(c3ccc4C)c4)[nH]3)=O)nc2	64	7.52	8.38	7.94	0.61	5.1	5.1	5.1	0.02	57.71	64.00	60.77	4.45	4.2	4.2	4.2	0.02	64.00	64.00	64.00	0.00	4.2	4.2	4.2	0.00	4.9	3.1	31.0	<12	32.0
O=C(NCCN1CCOCC1)c2cc(cc(C)cc3)c3[nH]2	65	42.02	41.43	41.72	0.42	4.4	4.4	4.4	0.00	64.00	64.00	64.00	0.00	4.2	4.2	4.2	0.00	64.00	64.00	64.00	0.00	4.2	4.2	4.2	0.00	8.9	2.5	23.0	84.0	18.0
O=C(NCc1ccc(C(F)(F)F)nc1)c2cc(cc(C)cc3)c3[nH]2	66	30.33	28.32	29.31	1.42	4.5	4.5	4.5	0.01	64.00	64.00	64.00	0.00	4.2	4.2	4.2	0.00	64.00	64.00	64.00	0.00	4.2	4.2	4.2	0.00	10.3	3.7	4.0	772.0	59.0
c1cc2c(cc1C)cc(CC(Nc3cnc(N4CCOCC4)cc3)=O)[nH]2	67	64.00	64.00	64.00	0.00	4.2	4.2	4.2	0.00	44.13	64.00	53.14	14.05	4.4	4.2	4.3	0.08	57.15	45.01	50.72	6.07	4.2	4.3	4.3	0.05	9.6	3.1	12.0	31.0	19.0
C1COCCN1c(ccc2CCNC(c(cc(c3ccc4C)c4)[nH]3)=O)nc2	68	50.34	47.21	48.75	2.21	4.3	4.3	4.3	0.01	64.00	64.00	64.00	0.00	4.2	4.2	4.2	0.00	64.00	64.00	64.00	0.00	4.2	4.2	4.2	0.00	0.4	3.6	4.0	24.0	34.0
C1COCCN1c(ccc2CC(Nc(cc(c3ccc4C)c4)[nH]3)=O)nc2	69	2.13	2.27	2.20	0.10	5.7	5.6	5.7	0.01	64.00	64.00	64.00	0.00	4.2	4.2	4.2	0.00	64.00	64.00	64.00	0.00	4.2	4.2	4.2	0.00	10.3	3.5	17.0	42.0	60.0
C1COCCN1c(ccc2CNS(c(cc(c3ccc4C)c4)[nH]3)(=O)=O)nc2	70	55.86	55.26	55.56	0.42	4.3	4.3	4.3	0.00	53.12	62.08	57.43	6.34	4.3	4.2	4.2	0.03	64.00	64.00	64.00	0.00	4.2	4.2	4.2	0.00	4.7	3.3	4.0	343.0	75.0
Cc1cc2c([nH]c(C(NC(c3cnc(N4CCOCC4)cc3)C)=O)c2)cc1	71	7.01	6.18	6.58	0.59	5.2	5.2	5.2	0.03	64.00	64.00	64.00	0.00	4.2	4.2	4.2	0.00	37.71	40.06	38.87	1.18	4.4	4.4	4.4	0.01	10.8	3.6	2.0	28.0	54.0
O=C(N(C)Cc1cnc(N2CCOCC2)cc1)c3cc(cc(C)cc4)c4[nH]3	72	10.70	8.00	9.25	1.91	5.0	5.1	5.0	0.06	57.80	50.60	54.08	5.09	4.2	4.3	4.3	0.03	64.00	64.00	64.00	0.00	4.2	4.2	4.2	0.00	21.5	3.6	5.0	72.0	66.0
O=C(N(C)Cc1cnc(N2CCOCC2)cc1)c3cc(cc(C)cc4)c4n3C	73	1.36	1.89	1.60	0.37	5.9	5.7	5.8	0.07	64.00	64.00	64.00	0.00	4.2	4.2	4.2	0.00	64.00	64.00	64.00	0.00	4.2	4.2	4.2	0.00	31.6	3.8	17.0	90.0	823.0
c1(C2CC2)ccc3c(cc(C(NCc4ccc(NS(=O)(=O)C(F)F)cc4)=O)[nH]3)c1	74	1.44	1.47	1.45	0.02	5.8	5.8	5.8	0.00	64.00	64.00	64.00	0.00	4.2	4.2	4.2	0.00	64.00	64.00	64.00	0.00	4.2	4.2	4.2	0.00	6.6	3.3	7.0	18.0	23.0
c1(C2CC2)ccc3c(cc(C(NCc4ccc(NS(CF)(=O)=O)cc4)=O)[nH]3)c1	75	1.71	1.66	1.68	0.04	5.8	5.8	5.8	0.01	64.00	64.00	64.00	0.00	4.2	4.2	4.2	0.00	64.00	64.00	64.00	0.00	4.2	4.2	4.2	0.00	0.6	3.6	3.0	20.0	<12
FC(CS(Nc(ccc1CNC(c([nH]c(c2cc3C4CC4)cc3)c2)=O)cc1)(=O)=O)(F)F	76	1.61	1.55	1.58	0.04	5.8	5.8	5.8	0.01	64.00	64.00	64.00	0.00	4.2	4.2	4.2	0.00	64.00	64.00	64.00	0.00	4.2	4.2	4.2	0.00	0.5	4.0	9.0	62.0	25.0
Cc1ccc(n(C)c(C(N(Cc2ccc(NS(=O)(C)=O)cc2)C)=O)c3)c3c1	77	5.44	4.61	5.01	0.59	5.3	5.3	5.3	0.04	44.22	46.71	45.45	1.76	4.4	4.3	4.3	0.01	64.00	64.00	64.00	0.00	4.2	4.2	4.2	0.00	12.5	3.5	158.0	94.0	20.0
Cc1ccc(n(C)c(C(N(Cc2ccc(NS(=O)(C)=O)cc2)CCO)=O)c3)c3c1	78	4.60	4.02	4.30	0.41	5.3	5.4	5.4	0.03	55.12	60.14	57.58	3.55	4.3	4.2	4.2	0.02	64.00	64.00	64.00	0.00	4.2	4.2	4.2	0.00	2.5	3.1	49.0	87.0	21.0
Cc1ccc(n(C)c(C(N(Cc2ccc(N3CCOCC3)nc2)CCO)=O)c4)c4c1	79	15.30	18.30	16.73	2.12	4.8	4.7	4.8	0.04	64.00	64.00	64.00	0.00	4.2	4.2	4.2	0.00	64.00	64.00	64.00	0.00	4.2	4.2	4.2	0.00	9.9	3.4	27.0	53.0	49.0
O=C(N(C)Cc1ccc(NS(C)(=O)=O)cc1)c2cc(cc(C)cc3)c3n2CCO	80	13.40	14.20	13.79	0.57	4.9	4.8	4.9	0.01	64.00	64.00	64.00	0.00	4.2	4.2	4.2	0.00	64.00	64.00	64.00	0.00	4.2	4.2	4.2	0.00	3.0	3.0	25.0	79.0	30.0
O=C(N(C)Cc1ccc(N2CCOCC2)nc1)c3cc(cc(C)cc4)c4n3CCO	81	7.44	6.78	7.10	0.47	5.1	5.2	5.1	0.02	64.00	64.00	64.00	0.00	4.2	4.2	4.2	0.00	64.00	64.00	64.00	0.00	4.2	4.2	4.2	0.00	16.8	3.4	98.0	62.0	34.0
O=C(N(CCN(C)C)Cc1ccc(NS(=O)(C)=O)cc1)c2cc(cc(C)cc3)c3n2C	82	3.54	2.90	3.20	0.45	5.5	5.5	5.5	0.04	48.11	51.42	49.74	2.34	4.3	4.3	4.3	0.01	25.98	31.71	28.70	2.87	4.6	4.5	4.5	0.04	1.5	3.4	28.0	268.0	54.0
O=C(N(CC#N)Cc1ccc(N2CCOCC2)nc1)c3cc(cc(C)cc4)c4n3C	83	11.07	10.28	10.67	0.56	5.0	5.0	5.0	0.02	64.00	64.00	64.00	0.00	4.2	4.2	4.2	0.00	64.00	64.00	64.00	0.00	4.2	4.2	4.2	0.00	13.4	3.6	71.0	116.0	69.0
O=C(NCc1ccc(NS(=O)(C)=O)cc1)c2nn(C)c(C)c2	84	4.80	6.52	5.59	1.22	5.3	5.2	5.3	0.07	64.00	64.00	64.00	0.00	4.2	4.2	4.2	0.00	64.00	64.00	64.00	0.00	4.2	4.2	4.2	0.00	2.2	1.2	59.0	21.0	18.0
O=C(NCc1cnc(N2CCOCC2)cc1)c3nn(C)c(C)c3	85	3.76	4.36	4.05	0.42	5.4	5.4	5.4	0.03	64.00	64.00	64.00	0.00	4.2	4.2	4.2	0.00	64.00	64.00	64.00	0.00	4.2	4.2	4.2	0.00	6.2	1.7	33.0	70.0	<12
O=C(NCc1ccc(NS(C)(=O)=O)cc1)c2c(C)oc(C)n2	86	28.44	32.12	30.22	2.60	4.5	4.5	4.5	0.03	64.00	64.00	64.00	0.00	4.2	4.2	4.2	0.00	64.00	64.00	64.00	0.00	4.2	4.2	4.2	0.00	7.2	1.7	40.0	16.0	33.0
O=C(NCc1cnc(N2CCOCC2)cc1)c3c(C)oc(C)n3	87	10.21	10.14	10.17	0.05	5.0	5.0	5.0	0.00	64.00	64.00	64.00	0.00	4.2	4.2	4.2	0.00	64.00	64.00	64.00	0.00	4.2	4.2	4.2	0.00	19.9	2.1	28.0	34.0	24.0
O=C(NCc1ccc(NS(=O)(C)=O)cc1)c2cc(C3CC3)no2	88	3.21	4.12	3.64	0.64	5.5	5.4	5.4	0.05	64.00	64.00	64.00	0.00	4.2	4.2	4.2	0.00	64.00	64.00	64.00	0.00	4.2	4.2	4.2	0.00	3.6	1.8	28.0	23.0	18.0
c1cc(ncc1CNC(=O)c2cc(no2)C3CC3)N4CCOCC4	89	14.16	16.02	15.06	1.32	4.8	4.8	4.8	0.03	64.00	64.00	64.00	0.00	4.2	4.2	4.2	0.00	64.00	64.00	64.00	0.00	4.2	4.2	4.2	0.00	21.0	2.3	42.0	<12	<12
O=C(NCc1ccc(NS(C)(=O)=O)cc1)c2cc(c3ccccc3)no2	90	26.16	26.33	26.24	0.12	4.6	4.6	4.6	0.00	64.00	64.00	64.00	0.00	4.2	4.2	4.2	0.00	64.00	64.00	64.00	0.00	4.2	4.2	4.2	0.00	5.0	2.9	2.0	26.0	18.0
O=C(NCc1ccc(N2CCOCC2)nc1)c3cc(c4ccccc4)no3	91	28.25	26.50	27.36	1.24	4.5	4.6	4.6	0.01	64.00	64.00	64.00	0.00	4.2	4.2	4.2	0.00	64.00	64.00	64.00	0.00	4.2	4.2	4.2	0.00	30.6	3.2	2.0	18.0	24.0
O=C(NCc1ccc(NS(C)(=O)=O)cc1)c2cc(c3cnccc3)no2	92	9.18	11.26	10.17	1.47	5.0	4.9	5.0	0.04	55.16	51.64	53.37	2.49	4.3	4.3	4.3	0.01	64.00	64.00	64.00	0.00	4.2	4.2	4.2	0.00	2.5	2.0	7.0	28.0	18.0
O=C(NCc1ccc(N2CCOCC2)nc1)c3cc(c4cnccc4)no3	93	46.18	40.13	43.05	4.28	4.3	4.4	4.4	0.03	64.00	64.00	64.00	0.00	4.2	4.2	4.2	0.00	64.00	64.00	64.00	0.00	4.2	4.2	4.2	0.00	16.8	2.3	14.0	16.0	20.0
O=C(c1cc(c2[nH]1)cc(cc2)C)NCCCN3CCOCC3	S1	10.43	12.36	11.35	1.36	5.0	4.9	4.9	0.04	64.00	64.00	64.00	0.00	4.2	4.2	4.2	0.00	64.00	64.00	64.00	0.00	4.2	4.2	4.2	0.00	5.1	2.6	22.0	58.0	26.0
O=C(NCc1cnc(N2CCC(O)CC2)cc1)c3cc(cc(C)cc4)c4[nH]3	S2	9.20	12.50	10.72	2.33	5.0	4.9	5.0	0.07	34.20	40.10	37.03	4.17	4.5	4.4	4.4	0.03	56.95	64.00	60.37	3.53	4.2	4.2	4.2	0.03	6.6	3.1	8.0	30.0	66.0
O=C(NCc1ccc(S(N(C)C)(=O)=O)cc1)c2[nH]c(ccc(C3CC3)c4)c4c2	S3	17.36	19.57	18.43	1.56	4.8	4.7	4.7	0.03	64.00	64.00	64.00	0.00	4.2	4.2	4.2	0.00	31.38	30.01	30.69	0.68	4.5	4.5	4.5	0.01	5.7	3.8	1.0	122.0	163.0
O=C(NCc1ccc(S(N2CCCC2)(=O)=O)cc1)c3[nH]c(ccc(C4CC4)c5)c5c3	S4	34.31	30.82	32.52	2.47	4.5	4.5	4.5	0.02	64.00	64.00	64.00	0.00	4.2	4.2	4.2	0.00	64.00	64.00	64.00	0.00	4.2	4.2	4.2	0.00	0.7	4.1	0.0	496.0	128.0
O=C(NCc1ccc(S(NC2CC2)(=O)=O)cc1)c3[nH]c(ccc(C4CC4)c5)c5c3	S5	21.03	19.67	20.34	0.96	4.7	4.7	4.7	0.01	64.00	64.00	64.00	0.00	4.2	4.2	4.2	0.00	64.00	64.00	64.00	0.00	4.2	4.2	4.2	0.00	1.0	3.8	0.0	102.0	55.0
O=C(NCc1cnc(N2CC(CC3)OC3C2)cc1)c4cc(cc(C)cc5)c5[nH]4	S6	12.21	16.12	14.03	2.76	4.9	4.8	4.9	0.06	64.00	64.00	64.00	0.00	4.2	4.2	4.2	0.00	64.00	64.00	64.00	0.00	4.2	4.2	4.2	0.00	49.7	3.6	1.0	129.0	66.0
C1COCCN1c(cnc2CNC(c(cc(c3ccc4C)c4)[nH]3)=O)cn2	S7	11.02	10.61	10.81	0.29	5.0	5.0	5.0	0.01	64.00	64.00	64.00	0.00	4.2	4.2	4.2	0.00	64.00	64.00	64.00	0.00	4.2	4.2	4.2	0.00	13.9	3.4	6.0	31.0	25.0
C1COCCN1c(ccc2CNC(c(cc(c3ccc4C)c4)[nH]3)=O)nn2	S8	9.31	10.51	9.89	0.85	5.0	5.0	5.0	0.03	64.00	64.00	64.00	0.00	4.2	4.2	4.2	0.00	64.00	64.00	64.00	0.00	4.2	4.2	4.2	0.00	14.0	3.0	17.0	31.0	42.0
O=C(NC1CN(S(C)(=O)=O)CC1)c2cc(cc(C)cc3)c3[nH]2	S9	8.96	10.13	9.53	0.83	5.0	5.0	5.0	0.03	64.00	64.00	64.00	0.00	4.2	4.2	4.2	0.00	64.00	64.00	64.00	0.00	4.2	4.2	4.2	0.00	8.9	2.6	27.0	55.0	19.0
O=C(NCc1ccc(N2CCOCC2)nc1)c3cc(c4cc(C)ccc4)no3	S10	45.18	42.29	43.71	2.04	4.3	4.4	4.4	0.01	55.36	50.89	53.08	3.16	4.3	4.3	4.3	0.02	64.00	64.00	64.00	0.00	4.2	4.2	4.2	0.00	25.4	3.6	1.0	40.0	101.0
O=C(NCc1ccc(NS(C)(=O)=O)cc1)c2cc(c3cc(C)ccc3)no2	S11	15.16	14.37	14.76	0.56	4.8	4.8	4.8	0.01	64.00	64.00	64.00	0.00	4.2	4.2	4.2	0.00	64.00	64.00	64.00	0.00	4.2	4.2	4.2	0.00	8.5	3.3	5.0	38.0	66.0
O=C(NCc1ccc(N2CCOCC2)nc1)c3cc(c4ccc(C)cc4)no3	S12	32.17	29.36	30.73	1.99	4.5	4.5	4.5	0.02	64.00	64.00	64.00	0.00	4.2	4.2	4.2	0.00	64.00	64.00	64.00	0.00	4.2	4.2	4.2	0.00	18.6	3.6	1.0	39.0	403.0
O=C(NCc1ccc(N2CCOCC2)nc1)c3cc(c4ccc(F)cc4)no3	S13	27.14	30.14	28.60	2.12	4.6	4.5	4.5	0.02	64.00	64.00	64.00	0.00	4.2	4.2	4.2	0.00	64.00	64.00	64.00	0.00	4.2	4.2	4.2	0.00	8.0	3.4	2.0	34.0	34.0
O=C(NCc1ccc(N2CCOCC2)nc1)c3cc(C4CCCCC4)no3	S14	19.39	21.31	20.33	1.36	4.7	4.7	4.7	0.02	64.00	64.00	64.00	0.00	4.2	4.2	4.2	0.00	64.00	64.00	64.00	0.00	4.2	4.2	4.2	0.00	34.2	3.6	5.0	66.0	67.0
O=C(NCc1cnc(N(C)C)cc1)c2cc(cc(C)cc3)c3[nH]2	S15	11.14	18.24	14.25	5.02	5.0	4.7	4.8	0.11	64.00	64.00	64.00	0.00	4.2	4.2	4.2	0.00	64.00	64.00	64.00	0.00	4.2	4.2	4.2	0.00	27.9	3.6	4.0	42.0	39.0
O=C(c1cc(cc(C2CC2)cc3)c3[nH]1)NCc4ccc(NS(=O)(C(C)C)=O)cc4	S16	9.45	13.53	11.31	2.88	5.0	4.9	4.9	0.08	64.00	64.00	64.00	0.00	4.2	4.2	4.2	0.00	25.64	29.21	27.37	1.79	4.6	4.5	4.6	0.03	2.3	3.9	1.0	105.0	34.0
O=C(NCc1ccc(NS(=O)(=O)C2CCCC2)cc1)c3cc(cc(C4CC4)cc5)c5[nH]3	S17	15.14	16.22	15.67	0.76	4.8	4.8	4.8	0.01	64.00	64.00	64.00	0.00	4.2	4.2	4.2	0.00	64.00	64.00	64.00	0.00	4.2	4.2	4.2	0.00	0.3	4.2	1.0	190.0	36.0
Cc1ccc([nH]c(C(Nc2ccnc(N3CCOCC3)c2)=O)c4)c4c1	S18	12.96	14.55	13.73	1.12	4.9	4.8	4.9	0.03	64.00	64.00	64.00	0.00	4.2	4.2	4.2	0.00	64.00	64.00	64.00	0.00	4.2	4.2	4.2	0.00	15.8	3.9	10.0	105.0	116.0
O=C(NCc1ccc(N2CCOC(C)C2)nc1)c3[nH]c(ccc(C)c4)c4c3	S19	7.34	6.51	6.91	0.59	5.1	5.2	5.2	0.03	64.00	64.00	64.00	0.00	4.2	4.2	4.2	0.00	64.00	64.00	64.00	0.00	4.2	4.2	4.2	0.00	24.0	3.7	6.0	36.0	143.0
O=C(NCc1cnc(N2CCOCC2)cc1)Nc3ccccc3	S20	35.15	38.26	36.67	2.20	4.5	4.4	4.4	0.02	64.00	64.00	64.00	0.00	4.2	4.2	4.2	0.00	64.00	64.00	64.00	0.00	4.2	4.2	4.2	0.00	12.0	2.4	2.0	18.0	18.0
O=C(N(CC)CC)NCc1ccc(N2CCOCC2)nc1	S21	41.75	47.34	44.46	3.95	4.4	4.3	4.4	0.03	64.00	64.00	64.00	0.00	4.2	4.2	4.2	0.00	64.00	64.00	64.00	0.00	4.2	4.2	4.2	0.00	14.6	1.8	16.0	25.0	<12
O=C(N1CCCC1)NCc2ccc(N3CCOCC3)nc2	S22	29.89	31.67	30.77	1.26	4.5	4.5	4.5	0.01	64.00	64.00	64.00	0.00	4.2	4.2	4.2	0.00	64.00	64.00	64.00	0.00	4.2	4.2	4.2	0.00	5.6	1.4	12.0	<12	22.0
O=C(NCc1cnc(N2CCOCC2)cc1)n3cncc3	S23	0.64	0.52	0.58	0.08	6.2	6.3	6.2	0.05	64.00	64.00	64.00	0.00	4.2	4.2	4.2	0.00	64.00	64.00	64.00	0.00	4.2	4.2	4.2	0.00	ND	1.5	0.0	121.0	125.0
O=C(NCc1ccc(NS(=O)(C)=O)cc1)n2cncc2	S24	2.54	2.31	2.42	0.16	5.6	5.6	5.6	0.02	64.00	64.00	64.00	0.00	4.2	4.2	4.2	0.00	64.00	64.00	64.00	0.00	4.2	4.2	4.2	0.00	ND	0.9	ND	120.0	94.0
O=C(NCc1cnc(N2CCOCC2)cc1)c3c[nH]cn3	S25	13.72	15.18	14.43	1.03	4.9	4.8	4.8	0.02	64.00	64.00	64.00	0.00	4.2	4.2	4.2	0.00	64.00	64.00	64.00	0.00	4.2	4.2	4.2	0.00	0.2	0.9	37.0	41.0	62.0
O=C(NCc1ccc(NS(=O)(C)=O)cc1)c2c[nH]cn2	S26	10.43	10.06	10.24	0.26	5.0	5.0	5.0	0.01	64.00	64.00	64.00	0.00	4.2	4.2	4.2	0.00	64.00	64.00	64.00	0.00	4.2	4.2	4.2	0.00	0.0	0.2	75.0	<12	23.0
Cc1ccc([nH]c(C(N2CCC(c3ccccc3)CC2)=O)c4)c4c1	S27	6.07	5.05	5.54	0.72	5.2	5.3	5.3	0.04	64.00	64.00	64.00	0.00	4.2	4.2	4.2	0.00	64.00	64.00	64.00	0.00	4.2	4.2	4.2	0.00	2.1	4.8	2.0	176.0	62.0
Cc1ccc([nH]c(C(NCc2ccc(NS(c3ccccc3)(=O)=O)cc2)=O)c4)c4c1	S28	7.13	9.44	8.20	1.63	5.1	5.0	5.1	0.06	64.00	64.00	64.00	0.00	4.2	4.2	4.2	0.00	27.51	26.87	27.19	0.32	4.6	4.6	4.6	0.01	0.7	3.9	2.0	605.0	119.0
O=C(NCc1cnc(N2CCS(=O)(=O)CC2)cc1)c3cc(cc(C4CC4)cc5)c5[nH]3	S29	9.20	10.11	9.64	0.64	5.0	5.0	5.0	0.02	64.00	62.26	63.12	1.23	4.2	4.2	4.2	0.01	64.00	64.00	64.00	0.00	4.2	4.2	4.2	0.00	6.1	3.4	20.0	56.0	14.0
O=C(NCc1ccc(Cl)cc1)c2cc(cc(C)cc3)c3[nH]2	S30	11.33	10.67	11.00	0.47	4.9	5.0	5.0	0.01	64.00	64.00	64.00	0.00	4.2	4.2	4.2	0.00	64.00	64.00	64.00	0.00	4.2	4.2	4.2	0.00	0.2	4.4	1.0	77.0	63.0
O=C(c1cc2c(ccc(C)c2)[nH]1)NCc3cc(Cl)c(Cl)cc3	S31	14.40	16.48	15.40	1.47	4.8	4.8	4.8	0.03	64.00	64.00	64.00	0.00	4.2	4.2	4.2	0.00	64.00	64.00	64.00	0.00	4.2	4.2	4.2	0.00	0.0	4.8	4.0	51.0	21.0
Cc1ccc(CNC(=O)c2[nH]c3c(cc(C)cc3)c2)cc1	S32	15.35	16.23	15.78	0.62	4.8	4.8	4.8	0.01	64.00	64.00	64.00	0.00	4.2	4.2	4.2	0.00	64.00	64.00	64.00	0.00	4.2	4.2	4.2	0.00	0.9	4.2	0.0	159.0	105.0
Cc1ccc([nH]c(C(=O)NCc2ccncc2)c3)c3c1	S33	18.61	20.73	19.64	1.50	4.7	4.7	4.7	0.02	55.24	64.00	59.46	6.19	4.3	4.2	4.2	0.03	64.00	64.00	64.00	0.00	4.2	4.2	4.2	0.00	11.3	2.8	10.0	88.0	28.0
O=C(NCc1ccc(OC)cc1)c2cc(cc(C)cc3)c3[nH]2	S34	18.92	21.30	20.07	1.68	4.7	4.7	4.7	0.03	64.00	64.00	64.00	0.00	4.2	4.2	4.2	0.00	64.00	64.00	64.00	0.00	4.2	4.2	4.2	0.00	7.3	3.8	1.0	85.0	19.0
Cc1ccc2c(cc(C(=O)NCc3ccccc3)[nH]2)c1	S35	19.26	20.27	19.76	0.71	4.7	4.7	4.7	0.01	64.00	64.00	64.00	0.00	4.2	4.2	4.2	0.00	64.00	64.00	64.00	0.00	4.2	4.2	4.2	0.00	6.9	3.9	1.0	386.0	134.0
O=C(NCc1cnc(N2CCOCC2)cc1)c3cc(cc(C(C)(C)C)cc4)c4[nH]3	S36	18.31	16.75	17.51	1.10	4.7	4.8	4.8	0.02	64.00	64.00	64.00	0.00	4.2	4.2	4.2	0.00	64.00	64.00	64.00	0.00	4.2	4.2	4.2	0.00	0.8	4.5	3.0	115.0	79.0
O=C(NCc1cnc(N2CCOCC2)cc1)c3cnco3	S37	64.00	64.00	64.00	0.00	4.2	4.2	4.2	0.00	60.40	64.00	62.17	2.55	4.2	4.2	4.2	0.01	64.00	64.00	64.00	0.00	4.2	4.2	4.2	0.00	5.4	1.0	60.0	38.0	32.0
O=C(NCc1ccc(NS(C)(=O)=O)cc1)c2cnco2	S38	28.20	31.30	29.71	2.19	4.5	4.5	4.5	0.02	64.00	64.00	64.00	0.00	4.2	4.2	4.2	0.00	64.00	64.00	64.00	0.00	4.2	4.2	4.2	0.00	0.5	0.4	39.0	<12	15.0
O=C(c1cc(cc(CN2CCOCC2)cc3)c3[nH]1)NCc4cnc(N5CCOCC5)cc4	S39	35.56	30.61	32.99	3.50	4.4	4.5	4.5	0.03	64.00	64.00	64.00	0.00	4.2	4.2	4.2	0.00	64.00	64.00	64.00	0.00	4.2	4.2	4.2	0.00	4.2	2.7	45.0	93.0	70.0
O=C(c1cc(cc(CN2CCOCC2)cc3)c3[nH]1)NCc4ccc(NS(=O)(C)=O)cc4	S40	39.24	33.63	36.33	3.97	4.4	4.5	4.4	0.03	64.00	64.00	64.00	0.00	4.2	4.2	4.2	0.00	64.00	64.00	64.00	0.00	4.2	4.2	4.2	0.00	ND	2.4	47.0	40.0	15.0
O=C(NCc1cnc(N2CCOCC2)cc1)c3ccnn3C	S41	7.20	6.50	6.84	0.49	5.1	5.2	5.2	0.02	48.20	45.70	46.93	1.77	4.3	4.3	4.3	0.01	64.00	64.00	64.00	0.00	4.2	4.2	4.2	0.00	9.1	1.5	33.0	30.0	47.0
O=C(NCc1ccc(NS(=O)(C)=O)cc1)c2ccnn2C	S42	4.00	3.91	3.95	0.06	5.4	5.4	5.4	0.00	64.00	64.00	64.00	0.00	4.2	4.2	4.2	0.00	64.00	64.00	64.00	0.00	4.2	4.2	4.2	0.00	1.1	1.0	36.0	20.0	18.0
O=C(c1n[nH]cc1)NCc2cnc(N3CCOCC3)cc2	S43	9.30	8.40	8.84	0.64	5.0	5.1	5.1	0.02	64.00	64.00	64.00	0.00	4.2	4.2	4.2	0.00	64.00	64.00	64.00	0.00	4.2	4.2	4.2	0.00	0.7	1.0	49.0	18.0	43.0
O=C(c1n[nH]cc1)NCc2ccc(NS(C)(=O)=O)cc2	S44	17.80	12.30	14.80	3.89	4.7	4.9	4.8	0.08	64.00	64.00	64.00	0.00	4.2	4.2	4.2	0.00	64.00	64.00	64.00	0.00	4.2	4.2	4.2	0.00	0.0	0.4	28.0	<12	15.0
O=C(NCc1ccc(NS(=O)(C)=O)cc1)c2cc(C(C)(C)C)no2	S45	11.33	13.77	12.49	1.73	4.9	4.9	4.9	0.04	64.00	64.00	64.00	0.00	4.2	4.2	4.2	0.00	64.00	64.00	64.00	0.00	4.2	4.2	4.2	0.00	11.6	2.5	36.0	40.0	24.0
O=C(c1n[nH]c(C)c1)NCc2ccc(NS(C)(=O)=O)cc2	S46	28.30	26.20	27.23	1.48	4.5	4.6	4.6	0.02	64.00	64.00	64.00	0.00	4.2	4.2	4.2	0.00	64.00	64.00	64.00	0.00	4.2	4.2	4.2	0.00	0.1	0.9	28.0	13.0	<12
O=C(c1n[nH]c(C)c1)NCc2cnc(N3CCOCC3)cc2	S47	25.40	22.30	23.80	2.19	4.6	4.7	4.6	0.03	64.00	64.00	64.00	0.00	4.2	4.2	4.2	0.00	64.00	64.00	64.00	0.00	4.2	4.2	4.2	0.00	1.3	1.4	120.0	<12	<12
O=C(NCc1ccc(NS(C)(=O)=O)cc1)c2c(C)nc(C)o2	S48	47.60	44.58	46.07	2.14	4.3	4.4	4.3	0.01	9.12	16.33	12.20	5.10	5.0	4.8	4.9	0.13	18.10	13.38	15.56	2.36	4.7	4.9	4.8	0.07	2.7	1.2	44.0	14.0	<12
O=C(NCc1cnc(N2CCOCC2)cc1)c3c(C)nc(C)o3	S49	23.67	25.01	24.33	0.95	4.6	4.6	4.6	0.01	63.86	56.21	59.91	5.41	4.2	4.3	4.2	0.03	34.69	38.89	36.73	2.10	4.5	4.4	4.4	0.02	15.1	1.7	35.0	14.0	14.0
O=C(NCc1ccc(NS(=O)(C)=O)cc1)c2cc(C(F)(F)F)no2	S50	12.71	10.32	11.45	1.69	4.9	5.0	4.9	0.05	64.00	64.00	64.00	0.00	4.2	4.2	4.2	0.00	64.00	64.00	64.00	0.00	4.2	4.2	4.2	0.00	6.1	2.4	18.0	22.0	16.0
O=C(N(CCO)Cc1ccc(N2CCOCC2)nc1)c3cc(cc(C)cc4)c4[nH]3	S51	5.30	4.80	5.04	0.35	5.3	5.3	5.3	0.02	50.70	48.30	49.49	1.70	4.3	4.3	4.3	0.01	64.00	64.00	64.00	0.00	4.2	4.2	4.2	0.00	15.0	3.3	32.0	38.0	32.0
O=C(N(CCO)Cc1ccc(NS(C)(=O)=O)cc1)c2cc(cc(C)cc3)c3[nH]2	S52	12.71	10.21	11.39	1.77	4.9	5.0	4.9	0.05	31.76	29.11	30.41	1.87	4.5	4.5	4.5	0.02	26.35	23.74	25.01	1.31	4.6	4.6	4.6	0.02	1.8	2.9	31.0	53.0	24.0
O=C(N(CCN(C)C)Cc1ccc(NS(=O)(C)=O)cc1)c2cc(cc(C)cc3)c3[nH]2	S53	8.11	9.01	8.55	0.64	5.1	5.0	5.1	0.02	36.77	28.10	32.14	6.13	4.4	4.6	4.5	0.06	32.88	35.82	34.32	1.47	4.5	4.4	4.5	0.02	0.5	3.2	90.0	142.0	38.0
C1COCCN1c(cc2CNC(c(cc(c3ccc4C)c4)[nH]3)=O)cnc2	S54	56.27	54.13	55.19	1.51	4.2	4.3	4.3	0.01	64.00	64.00	64.00	0.00	4.2	4.2	4.2	0.00	35.30	64.00	47.53	14.35	4.5	4.2	4.3	0.13	8.1	3.2	3.0	189.0	17.0
